# Supplementary material for: A reprogrammed genetic code consisting of 32 distinct amino acids
Source: Nucleic Acids Res. 2026 Feb 18;54(4):gkag140. doi: 10.1093/nar/gkag140 (PMC12914324; doi:10.1093/nar/gkag140)
Supplement: gkag140_Supplemental_Files [file gkag140_supplemental_files.zip]

Archive with 2 entries (2 files):
- 260118_32aa-system_SI.pdf
- Attached file_ 250913Supplementary-table-1.xlsx
