# Supplementary material for: A reprogrammed genetic code consisting of 32 distinct amino acids
Source: Nucleic Acids Res. 2026 Feb 18;54(4):gkag140. doi: 10.1093/nar/gkag140 (PMC12914324; doi:10.1093/nar/gkag140)
Supplement: gkag140_Supplemental_Files [file gkag140_supplemental_files.zip › Attached file_ 250913Supplementary-table-1.xlsx]

## Sheet: primers
Supplementary Table 1. List of flexizymes, tRNAs, mRNAs, and the corresponding primers.
RNA name	RNA sequence	Extension primer (forward)	Extension primer (reverse)	PCR primer (forward)	PCR primer (reverse)
					Gm indicates 2'-O-methylguanosine
dFx	GGAUCGAAAGAUUUCCGCAUCCCCGAAAGGGUACAUGGCGUUAGGU	GTAATACGACTCACTATAGGATCGAAAGATTTCCGC	ACCTAACGCCATGTACCCTTTCGGGGATGCGGAAATCTTTCGATCC	GGCGTAATACGACTCACTATAG	ACCTAACGCCATGTACCCT
eFx	GGAUCGAAAGAUUUCCGCGGCCCCGAAAGGGGAUUAGCGUUAGGU	GTAATACGACTCACTATAGGATCGAAAGATTTCCGC	ACCTAACGCTAATCCCCTTTCGGGGCCGCGGAAATCTTTCGATCC	GGCGTAATACGACTCACTATAG	ACCTAACGCTAATCCCCT
tRNA, T7t(Phe), anticodon=GAA	GCCCGGAUAGCUCAGUCGGUAGAGCAGGGGACUGAAAAUCCCCGUGUCCUUGGUUCGAUUCCGAGUCCGGGCACCA	GTAATACGACTCACTATAGCCCGGATAGCTCAGTCGGTAGAGCAGGGGA	TGGTGCCCGGACTCGGAATCGAACCAAGGACACGGGGATTTTCAGTCCCCTGCTCTACCGACTG	GGCGTAATACGACTCACTATAG	TGmGTGCCCGGACTCGGAA
tRNA, T7t(Leu), anticodon=CAA	GCGAAGGUGGCGGAAUUGGUAGACGCGCUAGCUUCAAGUGUUAGUGUCCUUACGGACGUGGGGGUUCAAGUCCCCCCCCUCGCACCA	GTAATACGACTCACTATAGCGAAGGTGGCGGAATTGGTAGACGCGCTAGC	TGGTGCGAGGGGGGGGACTTGAACCCCCACGTCCGTAAGGACACTAACACTTGAAGCTAGCGCGTCTACCAATTC	GGCGTAATACGACTCACTATAG	TGmGTGCGAGGGGGGGGAC
tRNA, T7t(Ile), anticodon=GAU	GGGCUUGUAGCUCAGGUGGUUAGAGCGCACCCCUGAUAAGGGUGAGGUCGGUGGUUCAAGUCCACUCAGGCCCACCA	GTAATACGACTCACTATAGGGCTTGTAGCTCAGGTGGTTAGAGCGCACCC	TGGTGGGCCTGAGTGGACTTGAACCACCGACCTCACCCTTATCAGGGGTGCGCTCTAACCACC	GGCGTAATACGACTCACTATAG	TGmGTGGGCCTGAGTGGAC
tRNA, T7t(Met), anticodon=CAU	GGCUACGUAGCUCAGUUGGUUAGAGCACAUCACUCAUAAUGAUGGGGUCACAGGUUCGAAUCCCGUCGUAGCCACCA	GTAATACGACTCACTATAGGCTACGTAGCTCAGTTGGTTAGAGCACATCA	TGGTGGCTACGACGGGATTCGAACCTGTGACCCCATCATTATGAGTGATGTGCTCTAACCAACTG	GGCGTAATACGACTCACTATAG	TGmGTGGCTACGACGGGAT
tRNA, T7t(Val), anticodon=GAC	GGGUGAUUAGCUCAGCUGGGAGAGCACCUCCCUCACACGGAGGGGGUCGGCGGUUCGAUCCCGUCAUCACCCACCA	GTAATACGACTCACTATAGGGTGATTAGCTCAGCTGGGAGAGCACCTCC	TGGTGGGTGATGACGGGATCGAACCGCCGACCCCCTCCGTGTCAGGGAGGTGCTCTCCCAGCT	GGCGTAATACGACTCACTATAG	TGmGTGGGTGATGACGGGA
tRNA, T7t(Pro), anticodon=CGG	CGGUGAUUGGCGCAGCCUGGUAGCGCACUUCGUUCGGGACGAAGGGGUCGGAGGUUCGAAUCCUCUAUCACCGACCA	GTAATACGACTCACTATACGGTGATTGGCGCAGCCTGGTAGCGCACTTC	TGGTCGGTGATAGAGGATTCGAACCTCCGACCCCTTCGTCCCGAACGAAGTGCGCTACCAGGC	GGCGTAATACGACTCACTATAG	TGmGTCGGTGATAGAGGATTC
tRNA, T7t(Thr), anticodon=GGU	GCCGAUAUAGCUCAGUUGGUAGAGCAGCGCAUUGGUAAUGCGAAGGUCGUAGGUUCGACUCCUAUUAUCGGCACCA	GTAATACGACTCACTATAGCCGATATAGCTCAGTTGGTAGAGCAGCGCA	TGGTGCCGATAATAGGAGTCGAACCTACGACCTTCGCATTACCAATGCGCTGCTCTACCAACT	GGCGTAATACGACTCACTATAG	TGmGTGCCGATAATAGGAGT
tRNA, T7t(Ala), anticodon=GGC	GGGGCUAUAGCUCAGCUGGGAGAGCGCCUGCAUGGCAUGCAGGAGGUCUGCGGUUCGAUCCCGCAUAGCUCCACCA	GTAATACGACTCACTATAGGGGCTATAGCTCAGCTGGGAGAGCGCCTGC	TGGTGGAGCTATGCGGGATCGAACCGCAGACCTCCTGCATGCCATGCAGGCGCTCTCCCAGC	GGCGTAATACGACTCACTATAG	TGmGTGGAGCTATGCGGGA
tRNA, T7t(Tyr), anticodon=GUA	GGUGGGGUUCCCGAGCGGCCAAAGGGAGCAGACUGUAAAUCUGCCGUCACAGACUUCGAAGGUUCGAAUCCUUCCCCCACCACCA	GTAATACGACTCACTATAGGTGGGGTTCCCGAGCGGCCAAAGGGAGCAGA	TGGTGGTGGGGGAAGGATTCGAACCTTCGAAGTCTGTGACGGCAGATTTACAGTCTGCTCCCTTTGGCCG	GGCGTAATACGACTCACTATAG	TGmGTGGTGGGGGAAGGAT
tRNA, T7t(His), anticodon=GUG	GGGGCUAUAGCUCAGUUGGUAGAGCCCUGGAUUGUGAUUCCAGUUGUCGUGGGUUCGAAUCCCAUUAGCCACCCCA	GTAATACGACTCACTATAGGGGCTATAGCTCAGTTGGTAGAGCCCTGGA	TGGGGTGGCTAATGGGATTCGAACCCACGACAACTGGAATCACAATCCAGGGCTCTACCAACTGAG	GGCGTAATACGACTCACTATAG	TGmGGGTGGCTAATGGGATTC
tRNA, T7t(Gln), anticodon=CUG	UGGGGUAUCGCCAAGCGGUAAGGCACCGGACUCUGAUUCCGGCAUUCCGAGGUUCGAAUCCUCGUACCCCAGCCA	GTAATACGACTCACTATATGGGGTATCGCCAAGCGGTAAGGCACCGGA	TGGCTGGGGTACGAGGATTCGAACCTCGGAATGCCGGAATCAGAGTCCGGTGCCTTACCGCTTG	GGCGTAATACGACTCACTATAT	TGmGCTGGGGTACGAGGAT
tRNA, T7t(Asn), anticodon=GUU	GCCUCUGUAGUUCAGUCGGUAGAACGGCGGACUGUUAAUCCGUAUGUCACUGGUUCGAGUCCAGUCAGAGGCGCCA	GTAATACGACTCACTATAGCCTCTGTAGTTCAGTCGGTAGAACGGCGGA	TGGCGCCTCTGACTGGACTCGAACCAGTGACATACGGATTAACAGTCCGCCGTTCTACCGACTG	GGCGTAATACGACTCACTATAG	TGmGCGCCTCTGACTGGAC
tRNA, T7t(Lys), anticodon=CUU	GGGUCGUUAGCUCAGUUGGUAGAGCAGUUGACUCUUAAUCAAUUGGUCGCAGGUUCGAAUCCUGCACGACCCACCA	GTAATACGACTCACTATAGGGTCGTTAGCTCAGTTGGTAGAGCAGTTGA	TGGTGGGTCGTGCAGGATTCGAACCTGCGACCAATTGATTAAGAGTCAACTGCTCTACCAACTGAG	GGCGTAATACGACTCACTATAG	TGmGTGGGTCGTGCAGGAT
tRNA, T7t(Asp), anticodon=GUC	GGAGCGGUAGUUCAGUCGGUUAGAAUACCUGCCUGUCACGCAGGGGGUCGCGGGUUCGAGUCCCGUCCGUUCCGCCA	GTAATACGACTCACTATAGGAGCGGTAGTTCAGTCGGTTAGAATACCTGC	TGGCGGAACGGACGGGACTCGAACCCGCGACCCCCTGCGTGACAGGCAGGTATTCTAACCGACTG	GGCGTAATACGACTCACTATAG	TGmGCGGAACGGACGGGA
tRNA, T7t(Glu), anticodon=CUC	GUCCCCUUCGUCUAGAGGCCCAGGACACCGCCCUCUCACGGCGGUAACAGGGGUUCGAAUCCCCUAGGGGACGCCA	GTAATACGACTCACTATAGTCCCCTTCGTCTAGAGGCCCAGGACACCGCC	TGGCGTCCCCTAGGGGATTCGAACCCCTGTTACCGCCGTGAGAGGGCGGTGTCCTGGGCCTC	GGCGTAATACGACTCACTATAG	TGmGCGTCCCCTAGGGGAT
tRNA, T7t(Cys), anticodon=GCA	GGCGCGUUAACAAAGCGGUUAUGUAGCGGACUGCAAAUCCGUCUAGUCCGGUUCGACUCCGGAACGCGCCUCCA	GTAATACGACTCACTATAGGCGCGTTAACAAAGCGGTTATGTAGCGGA	TGGAGGCGCGTTCCGGAGTCGAACCGGACTAGACGGATTTGCAGTCCGCTACATAACCGCTTTG	GGCGTAATACGACTCACTATAG	TGmGAGGCGCGTTCCGGA
tRNA, T7t(Trp), anticodon=CCA	AGGGGCGUAGUUCAAUUGGUAGAGCACCGGUCUCCAAAACCGGGUGUUGGGAGUUCGAGUCUCUCCGCCCCUGCCA	GTAATACGACTCACTATAAGGGGCGTAGTTCAATTGGTAGAGCACCGGT	TGGCAGGGGCGGAGAGACTCGAACTCCCAACACCCGGTTTTGGAGACCGGTGCTCTACCAATTG	GGCGTAATACGACTCACTATAA	TGmGCAGGGGCGGAGAGAC
tRNA, T7t(Arg), anticodon=GCG	GCGCCCGUAGCUCAGCUGGAUAGAGCGCUGCCCUGCGAAGGCAGAGGUCUCAGGUUCGAAUCCUGUCGGGCGCGCCA	GTAATACGACTCACTATAGCGCCCGTAGCTCAGCTGGATAGAGCGCTGCC	TGGCGCGCCCGACAGGATTCGAACCTGAGACCTCTGCCTTCGCAGGGCAGCGCTCTATCCAGC	GGCGTAATACGACTCACTATAG	TGmGCGCGCCCGACAGGA
tRNA, T7t(Ser), anticodon=GCU	GGAGAGAUGCCGGAGCGGCUGAACGGACCGGUCUGCUAAACCGGAGUAGGGGCAACUCUACCGGGGGUUCAAAUCCCCCUCUCUCCGCCA	GTAATACGACTCACTATAGGAGAGATGCCGGAGCGGCTGAACGGACCGGT	TGGCGGAGAGAGGGGGATTTGAACCCCCGGTAGAGTTGCCCCTACTCCGGTTTAGCAGACCGGTCCGTTCAGCCG	GGCGTAATACGACTCACTATAG	TGmGCGGAGAGAGGGGGAT
tRNA, T7t(Gly), anticodon=GCC	GCGGGCGUAGUUCAAUGGUAGAACGAGAGCUUCCCAAGCUCUAUACGAGGGUUCGAUUCCCUUCGCCCGCUCCA	GTAATACGACTCACTATAGCGGGCGTAGTTCAATGGTAGAACGAGAGC	TGGAGCGGGCGAAGGGAATCGAACCCTCGTATAGAGCTTGGCAAGCTCTCGTTCTACCATTGAAC	GGCGTAATACGACTCACTATAG	TGmGAGCGGGCGAAGGGAA
tRNA, T7t(fMet), anticodon=CAU	CGCGGGGUGGAGCAGCCUGGUAGCUCGUCGGGCUCAUAACCCGAAGAUCGUCGGUUCAAAUCCGGCCCCCGCAACCA	GTAATACGACTCACTATACGCGGGGTGGAGCAGCCTGGTAGCTCGTCGGG	TGGTTGCGGGGGCCGGATTTGAACCGACGATCTTCGGGTTATGAGCCCGACGAGCTACCAGG	GGCGTAATACGACTCACTATAC	TGmGTTGCGGGGGCCGGA
tRNA, AsnE2, anticodon=CAG	GGCUCUGUAGUUCAGUCGGUAGAACGGCGGAUUCAGGUUCCGUAUGUCACUGGUUCGAGUCCAGUCAGAGCCGCCA	GTAATACGACTCACTATAGGCTCTGTAGTTCAGTCGGTAGAACGGCGGA	TGGCGGCTCTGACTGGACTCGAACCAGTGACATACGGATCCTGAATCCGCCGTTCTACCGACTG	GGCGTAATACGACTCACTATAG	TGmGCGGCTCTGACTGGAC
tRNA, AsnE2, anticodon=CAC	GGCUCUGUAGUUCAGUCGGUAGAACGGCGGACUCACACUCCGUAUGUCACUGGUUCGAGUCCAGUCAGAGCCGCCA	GTAATACGACTCACTATAGGCTCTGTAGTTCAGTCGGTAGAACGGCGGA	TGGCGGCTCTGACTGGACTCGAACCAGTGACATACGGAGTGTGAGTCCGCCGTTCTACCGACTG	GGCGTAATACGACTCACTATAG	TGmGCGGCTCTGACTGGAC
tRNA, AsnE2, anticodon=CGA	GGCUCUGUAGUUCAGUCGGUAGAACGGCGGACUCGAAAUCCGUAUGUCACUGGUUCGAGUCCAGUCAGAGCCGCCA	GTAATACGACTCACTATAGGCTCTGTAGTTCAGTCGGTAGAACGGCGGA	TGGCGGCTCTGACTGGACTCGAACCAGTGACATACGGATTTCGAGTCCGCCGTTCTACCGACTG	GGCGTAATACGACTCACTATAG	TGmGCGGCTCTGACTGGAC
tRNA, AsnE2, anticodon=GGG	GGCUCUGUAGUUCAGUCGGUAGAACGGCGGAAUGGGGUUCCGUAUGUCACUGGUUCGAGUCCAGUCAGAGCCGCCA	GTAATACGACTCACTATAGGCTCTGTAGTTCAGTCGGTAGAACGGCGGA	TGGCGGCTCTGACTGGACTCGAACCAGTGACATACGGAACCCCATTCCGCCGTTCTACCGACTG	GGCGTAATACGACTCACTATAG	TGmGCGGCTCTGACTGGAC
tRNA, AsnE2, anticodon=CGU	GGCUCUGUAGUUCAGUCGGUAGAACGGCGGAUUCGUAAUCCGUAUGUCACUGGUUCGAGUCCAGUCAGAGCCGCCA	GTAATACGACTCACTATAGGCTCTGTAGTTCAGTCGGTAGAACGGCGGA	TGGCGGCTCTGACTGGACTCGAACCAGTGACATACGGATTACGAATCCGCCGTTCTACCGACTG	GGCGTAATACGACTCACTATAG	TGmGCGGCTCTGACTGGAC
tRNA, AsnE2, anticodon=CGC	GGCUCUGUAGUUCAGUCGGUAGAACGGCGGAUUCGCAAUCCGUAUGUCACUGGUUCGAGUCCAGUCAGAGCCGCCA	GTAATACGACTCACTATAGGCTCTGTAGTTCAGTCGGTAGAACGGCGGA	TGGCGGCTCTGACTGGACTCGAACCAGTGACATACGGATTGCGAATCCGCCGTTCTACCGACTG	GGCGTAATACGACTCACTATAG	TGmGCGGCTCTGACTGGAC
tRNA, AsnE2, anticodon=CCG	GGCUCUGUAGUUCAGUCGGUAGAACGGCGGACUCCGGAUCCGUAUGUCACUGGUUCGAGUCCAGUCAGAGCCGCCA	GTAATACGACTCACTATAGGCTCTGTAGTTCAGTCGGTAGAACGGCGGA	TGGCGGCTCTGACTGGACTCGAACCAGTGACATACGGATCCGGAGTCCGCCGTTCTACCGACTG	GGCGTAATACGACTCACTATAG	TGmGCGGCTCTGACTGGAC
tRNA, AsnE2, anticodon=CCU	GGCUCUGUAGUUCAGUCGGUAGAACGGCGGACUCCUAAUCCGUAUGUCACUGGUUCGAGUCCAGUCAGAGCCGCCA	GTAATACGACTCACTATAGGCTCTGTAGTTCAGTCGGTAGAACGGCGGA	TGGCGGCTCTGACTGGACTCGAACCAGTGACATACGGATTAGGAGTCCGCCGTTCTACCGACTG	GGCGTAATACGACTCACTATAG	TGmGCGGCTCTGACTGGAC
tRNA, Pro1E2, anticodon=GAG	GGGUGAUUGGCGCAGCCUGGUAGCGCACUUCGUUGAGGUCGAAGGGGUCAGGGGUUCGAAUCCCCUAUCACCCGCCA	GTAATACGACTCACTATAGGGTGATTGGCGCAGCCTGGTAGCGCACTTCG	TGGCGGGTGATAGGGGATTCGAACCCCTGACCCCTTCGACCTCAACGAAGTGCGCTACCAGG	GGCGTAATACGACTCACTATAG	TGmGCGGGTGATAGGGGATTC
tRNA, Pro1E2, anticodon=GGA	GGGUGAUUGGCGCAGCCUGGUAGCGCACUUCGCUGGAAACGAAGGGGUCAGGGGUUCGAAUCCCCUAUCACCCGCCA	GTAATACGACTCACTATAGGGTGATTGGCGCAGCCTGGTAGCGCACTTCG	TGGCGGGTGATAGGGGATTCGAACCCCTGACCCCTTCGTTTCCAGCGAAGTGCGCTACCAGG	GGCGTAATACGACTCACTATAG	TGmGCGGGTGATAGGGGATTC
tRNA, Pro1E2, anticodon=CCC	GGGUGAUUGGCGCAGCCUGGUAGCGCACUUCGUUCCCAACGAAGGGGUCAGGGGUUCGAAUCCCCUAUCACCCGCCA	GTAATACGACTCACTATAGGGTGATTGGCGCAGCCTGGTAGCGCACTTCG	TGGCGGGTGATAGGGGATTCGAACCCCTGACCCCTTCGTTGGGAACGAAGTGCGCTACCAGG	GGCGTAATACGACTCACTATAG	TGmGCGGGTGATAGGGGATTC
tRNA, iniP, anticodon=CAU	GGCGGGGUGGCGCAGCCUGGUAGCGCACUGGGCUCAUAACCCAGAGGUCGGCGGUUCAAAUCCGCUCCCCGCAACCA	GTAATACGACTCACTATAGGCGGGGTGGCGCAGCCTGGTAGCGCA	TGGTTGCGGGGAGCGGATTTGAACCGCCGACCTCTGGGTTATGAGCCCAGTGCGCTACCAGGCTGCGC	GGCGTAATACGACTCACTATAG	TGmGTTGCGGGGAGCGGATTT
mR1F	GGGUUAACUUUAAGAAGGAGAAAAACAUGAAGUAUAAGUAUAAGUUUGACUACAAGGACGACGACGACAAGUAAGCUUCG	GCGTAATACGACTCACTATAGGGTTAACTTTAAGAAGGAGAAAAACATGAAG	GTCGTCGTCCTTGTAGTCAAACTTATACTTATACTTCATCTTTTTCTCCTTC	GGCGTAATACGACTCACTATAG	CGAAGCTTACTTGTCGTCGTCGTCCTTGTAGTC
mR1I	GGGUUAACUUUAAGAAGGAGAAAAACAUGAAGUAUAAGUAUAAGAUUGACUACAAGGACGACGACGACAAGUAAGCUUCG	GCGTAATACGACTCACTATAGGGTTAACTTTAAGAAGGAGAAAAACATGAAG	GTCGTCGTCCTTGTAGTCAATCTTATACTTATACTTCATCTTTTTCTCCTTC	GGCGTAATACGACTCACTATAG	CGAAGCTTACTTGTCGTCGTCGTCCTTGTAGTC
mR1M	GGGUUAACUUUAAGAAGGAGAAAAACAUGAAGUAUAAGUAUAAGAUGGACUACAAGGACGACGACGACAAGUAAGCUUCG	GCGTAATACGACTCACTATAGGGTTAACTTTAAGAAGGAGAAAAACATGAAG	GTCGTCGTCCTTGTAGTCCATCTTATACTTATACTTCATCTTTTTCTCCTTC	GGCGTAATACGACTCACTATAG	CGAAGCTTACTTGTCGTCGTCGTCCTTGTAGTC
mR1H	GGGUUAACUUUAAGAAGGAGAAAAACAUGAAGUAUAAGUAUAAGCAUGACUACAAGGACGACGACGACAAGUAAGCUUCG	GCGTAATACGACTCACTATAGGGTTAACTTTAAGAAGGAGAAAAACATGAAG	GTCGTCGTCCTTGTAGTCATGCTTATACTTATACTTCATCTTTTTCTCCTTC	GGCGTAATACGACTCACTATAG	CGAAGCTTACTTGTCGTCGTCGTCCTTGTAGTC
mR1Q	GGGUUAACUUUAAGAAGGAGAAAAACAUGAAGUAUAAGUAUAAGCAGGACUACAAGGACGACGACGACAAGUAAGCUUCG	GCGTAATACGACTCACTATAGGGTTAACTTTAAGAAGGAGAAAAACATGAAG	GTCGTCGTCCTTGTAGTCCTGCTTATACTTATACTTCATCTTTTTCTCCTTC	GGCGTAATACGACTCACTATAG	CGAAGCTTACTTGTCGTCGTCGTCCTTGTAGTC
mR1N	GGGUUAACUUUAAGAAGGAGAAAAACAUGAAGUAUAAGUAUAAGAAUGACUACAAGGACGACGACGACAAGUAAGCUUCG	GCGTAATACGACTCACTATAGGGTTAACTTTAAGAAGGAGAAAAACATGAAG	GTCGTCGTCCTTGTAGTCATTCTTATACTTATACTTCATCTTTTTCTCCTTC	GGCGTAATACGACTCACTATAG	CGAAGCTTACTTGTCGTCGTCGTCCTTGTAGTC
mR1E	GGGUUAACUUUAAGAAGGAGAAAAACAUGAAGUAUAAGUAUAAGGAGGACUACAAGGACGACGACGACAAGUAAGCUUCG	GCGTAATACGACTCACTATAGGGTTAACTTTAAGAAGGAGAAAAACATGAAG	GTCGTCGTCCTTGTAGTCCTCCTTATACTTATACTTCATCTTTTTCTCCTTC	GGCGTAATACGACTCACTATAG	CGAAGCTTACTTGTCGTCGTCGTCCTTGTAGTC
mR1C	GGGUUAACUUUAAGAAGGAGAAAAACAUGAAGUAUAAGUAUAAGUGUGACUACAAGGACGACGACGACAAGUAAGCUUCG	GCGTAATACGACTCACTATAGGGTTAACTTTAAGAAGGAGAAAAACATGAAG	GTCGTCGTCCTTGTAGTCACACTTATACTTATACTTCATCTTTTTCTCCTTC	GGCGTAATACGACTCACTATAG	CGAAGCTTACTTGTCGTCGTCGTCCTTGTAGTC
mR1W	GGGUUAACUUUAAGAAGGAGAAAAACAUGAAGUAUAAGUAUAAGUGGGACUACAAGGACGACGACGACAAGUAAGCUUCG	GCGTAATACGACTCACTATAGGGTTAACTTTAAGAAGGAGAAAAACATGAAG	GTCGTCGTCCTTGTAGTCCCACTTATACTTATACTTCATCTTTTTCTCCTTC	GGCGTAATACGACTCACTATAG	CGAAGCTTACTTGTCGTCGTCGTCCTTGTAGTC
mR2L	GGGUUAACUUUAAGAAGGAGAAAAACAUGAAGUAUAAGUAUAAGUUGUAUCUUUAUCUGGACUACAAGGACGACGACGACAAGUAAGCUUCG	GCGTAATACGACTCACTATAGGGTTAACTTTAAGAAGGAGAAAAACATGAAG	GTCGTCGTCCTTGTAGTCCAGATAAAGATACAACTTATACTTATACTTCATCTTTTTCTCCTTC	GGCGTAATACGACTCACTATAG	CGAAGCTTACTTGTCGTCGTCGTCCTTGTAGTC
mR2V	GGGUUAACUUUAAGAAGGAGAAAAACAUGAAGUAUAAGUAUAAGGUUUAUGUGGACUACAAGGACGACGACGACAAGUAAGCUUCG	GCGTAATACGACTCACTATAGGGTTAACTTTAAGAAGGAGAAAAACATGAAG	GTCGTCGTCCTTGTAGTCCACATAAACCTTATACTTATACTTCATCTTTTTCTCCTTC	GGCGTAATACGACTCACTATAG	CGAAGCTTACTTGTCGTCGTCGTCCTTGTAGTC
mR2S	GGGUUAACUUUAAGAAGGAGAAAAACAUGAAGUAUAAGUAUAAGUCUUAUUCGUAUAGUGACUACAAGGACGACGACGACAAGUAAGCUUCG	GCGTAATACGACTCACTATAGGGTTAACTTTAAGAAGGAGAAAAACATGAAG	GTCGTCGTCCTTGTAGTCACTATACGAATAAGACTTATACTTATACTTCATCTTTTTCTCCTTC	GGCGTAATACGACTCACTATAG	CGAAGCTTACTTGTCGTCGTCGTCCTTGTAGTC
mR2P	GGGUUAACUUUAAGAAGGAGAAAAACAUGAAGUAUAAGUAUAAGCCUUAUCCGGACUACAAGGACGACGACGACAAGUAAGCUUCG	GCGTAATACGACTCACTATAGGGTTAACTTTAAGAAGGAGAAAAACATGAAG	GTCGTCGTCCTTGTAGTCCGGATAAGGCTTATACTTATACTTCATCTTTTTCTCCTTC	GGCGTAATACGACTCACTATAG	CGAAGCTTACTTGTCGTCGTCGTCCTTGTAGTC
mR2T	GGGUUAACUUUAAGAAGGAGAAAAACAUGAAGUAUAAGUAUAAGACUUAUACGGACUACAAGGACGACGACGACAAGUAAGCUUCG	GCGTAATACGACTCACTATAGGGTTAACTTTAAGAAGGAGAAAAACATGAAG	GTCGTCGTCCTTGTAGTCCGTATAAGTCTTATACTTATACTTCATCTTTTTCTCCTTC	GGCGTAATACGACTCACTATAG	CGAAGCTTACTTGTCGTCGTCGTCCTTGTAGTC
mR2A	GGGUUAACUUUAAGAAGGAGAAAAACAUGAAGUAUAAGUAUAAGGCUUAUGCGGACUACAAGGACGACGACGACAAGUAAGCUUCG	GCGTAATACGACTCACTATAGGGTTAACTTTAAGAAGGAGAAAAACATGAAG	GTCGTCGTCCTTGTAGTCCGCATAAGCCTTATACTTATACTTCATCTTTTTCTCCTTC	GGCGTAATACGACTCACTATAG	CGAAGCTTACTTGTCGTCGTCGTCCTTGTAGTC
mR2R	GGGUUAACUUUAAGAAGGAGAAAAACAUGAAGUAUAAGUAUAAGCGUUAUCGGUAUAGGGACUACAAGGACGACGACGACAAGUAAGCUUCG	GCGTAATACGACTCACTATAGGGTTAACTTTAAGAAGGAGAAAAACATGAAG	GTCGTCGTCCTTGTAGTCCCTATACCGATAACGCTTATACTTATACTTCATCTTTTTCTCCTTC	GGCGTAATACGACTCACTATAG	CGAAGCTTACTTGTCGTCGTCGTCCTTGTAGTC
mR2G	GGGUUAACUUUAAGAAGGAGAAAAACAUGAAGUAUAAGUAUAAGGGUUAUGGGGACUACAAGGACGACGACGACAAGUAAGCUUCG	GCGTAATACGACTCACTATAGGGTTAACTTTAAGAAGGAGAAAAACATGAAG	GTCGTCGTCCTTGTAGTCCCCATAACCCTTATACTTATACTTCATCTTTTTCTCCTTC	GGCGTAATACGACTCACTATAG	CGAAGCTTACTTGTCGTCGTCGTCCTTGTAGTC
mR3-1	GGGUUAACUUUAAGAAGGAGAAAAACAUGAAGUUGAAGUCUAAUAAGGCGAUGAAGGGGGACUACAAGGACGACGACGACAAGUAAGCUUCG	GCGTAATACGACTCACTATAGGGTTAACTTTAAGAAGGAGAAAAACATGAAG	TCGTCGTCCTTGTAGTCCCCCTTCATCGCCTTATTAGACTTCAACTTCAT CTTTTTCTCCTTC	GGCGTAATACGACTCACTATAG	CGAAGCTTACTTGTCGTCGTCGTCCTTGTAGTC
mR3-2	GGGUUAACUUUAAGAAGGAGAAAAACAUGAAGGGUCGUGUGGAGAAGCUUUGUGACUACAAGGACGACGACGACAAGUAAGCUUCG	GCGTAATACGACTCACTATAGGGTTAACTTTAAGAAGGAGAAAAACATGAAG	TCGTCGTCCTTGTAGTCACAAAGCTTCTCCACACGACCCTTCAT CTTTTTCTCCTTC	GGCGTAATACGACTCACTATAG	CGAAGCTTACTTGTCGTCGTCGTCCTTGTAGTC
mR3-3	GGGUUAACUUUAAGAAGGAGAAAAACAUGAAGUUUAUUAAGACUCGGGUUAAGUCGGACUACAAGGACGACGACGACAAGUAAGCUUCG	GCGTAATACGACTCACTATAGGGTTAACTTTAAGAAGGAGAAAAACATGAAG	TCGTCGTCCTTGTAGTCCGACTTAACCCGAGTCTTAATAAACTTCAT CTTTTTCTCCTTC	GGCGTAATACGACTCACTATAG	CGAAGCTTACTTGTCGTCGTCGTCCTTGTAGTC
mR3-4	GGGUUAACUUUAAGAAGGAGAAAAACAUGAAGCAUUGGAAGAGUCUGCCGAAGACGGCUGACUACAAGGACGACGACGACAAGUAAGCUUCG	GCGTAATACGACTCACTATAGGGTTAACTTTAAGAAGGAGAAAAACATGAAG	TCGTCGTCCTTGTAGTCAGCCGTCTTCGGCAGACTCTTCCAATGCTTCAT CTTTTTCTCCTTC	GGCGTAATACGACTCACTATAG	CGAAGCTTACTTGTCGTCGTCGTCCTTGTAGTC
mR3-5	GGGUUAACUUUAAGAAGGAGAAAAACAUGAAGCAGAAGAGGGCUAAGCCUGACUACAAGGACGACGACGACAAGUAAGCUUCG	GCGTAATACGACTCACTATAGGGTTAACTTTAAGAAGGAGAAAAACATGAAG	TCGTCGTCCTTGTAGTCAGGCTTAGCCCTCTTCTGCTTCAT CTTTTTCTCCTTC	GGCGTAATACGACTCACTATAG	CGAAGCTTACTTGTCGTCGTCGTCCTTGTAGTC
mR4-1	GGGUUAACUUUAAGAAGGAGAAAAACAUGAAGUUGAAGUCUAAUAAGGCGAUGAAGGGGUGUGACUACAAGGACGACGACGACAAGUAAGCUUCG	GCGTAATACGACTCACTATAGGGTTAACTTTAAGAAGGAGAAAAACATGAAG	TCGTCGTCCTTGTAGTCACACCCCTTCATCGCCTTATTAGACTTCAACTTCAT CTTTTTCTCCTTC	GGCGTAATACGACTCACTATAG	CGAAGCTTACTTGTCGTCGTCGTCCTTGTAGTC
mR4-2	GGGUUAACUUUAAGAAGGAGAAAAACAUGAAGGGUCGUGUGGAGAAGCUUUGUGACUACAAGGACGACGACGACAAGUAAGCUUCG	GCGTAATACGACTCACTATAGGGTTAACTTTAAGAAGGAGAAAAACATGAAG	TCGTCGTCCTTGTAGTCACAAAGCTTCTCCACACGACCCTTCAT CTTTTTCTCCTTC	GGCGTAATACGACTCACTATAG	CGAAGCTTACTTGTCGTCGTCGTCCTTGTAGTC
mR4-3	GGGUUAACUUUAAGAAGGAGAAAAACAUGAAGUUUAUUAAGACUCGGGUUAAGUCGUGUGACUACAAGGACGACGACGACAAGUAAGCUUCG	GCGTAATACGACTCACTATAGGGTTAACTTTAAGAAGGAGAAAAACATGAAG	TCGTCGTCCTTGTAGTCACACGACTTAACCCGAGTCTTAATAAACTTCAT CTTTTTCTCCTTC	GGCGTAATACGACTCACTATAG	CGAAGCTTACTTGTCGTCGTCGTCCTTGTAGTC
mR4-4	GGGUUAACUUUAAGAAGGAGAAAAACAUGAAGCAUUGGAAGAGUCUGCCGUGUAAGACGGACUACAAGGACGACGACGACAAGUAAGCUUCG	GCGTAATACGACTCACTATAGGGTTAACTTTAAGAAGGAGAAAAACATGAAG	TCGTCGTCCTTGTAGTCCGTCTTACACGGCAGACTCTTCCAATGCTTCAT CTTTTTCTCCTTC	GGCGTAATACGACTCACTATAG	CGAAGCTTACTTGTCGTCGTCGTCCTTGTAGTC
mR4-5	GGGUUAACUUUAAGAAGGAGAAAAACAUGAAGCAGAAGAGGGCUAAGCCUUGUGACUACAAGGACGACGACGACAAGUAAGCUUCG	GCGTAATACGACTCACTATAGGGTTAACTTTAAGAAGGAGAAAAACATGAAG	TCGTCGTCCTTGTAGTCACAAGGCTTAGCCCTCTTCTGCTTCAT CTTTTTCTCCTTC	GGCGTAATACGACTCACTATAG	CGAAGCTTACTTGTCGTCGTCGTCCTTGTAGTC
